# Supplementary material for: Interpretable QSAR, External PubChem Validation, and Coordination-Aware Docking Enable Tiered Prioritization of Carbonic Anhydrase I Inhibitors
Source: Pharmaceuticals (Basel). 2026 May 15;19(5):778. doi: 10.3390/ph19050778 (PMC13210430; doi:10.3390/ph19050778)
Supplement: Supplementary file 1 [file pharmaceuticals-19-00778-s001.zip › Table_S1.xlsx]

## Sheet: Table_S1_CA1_Ki_measured
Table S1 lists the 145 PubChem hits with experimentally reported CA1 values mapped to human CA1 (UniProt P00915), reporting the curated assay-derived potency on a consistent scale (including median/min/max and record counts when multiple CA1 entries existed per CID, with unit harmonization and conversion as defined in Methods).
PubChem CID	SMILES	Predicted pKi	Predicted Ki (µM)	No. CA1 Ki records	Experimental Ki median (µM)	Experimental Ki min (µM)	Experimental Ki max (µM)	Experimental pKi median	Experimental pKi min	Experimental pKi max	ΔpKi (pred−exp)	|ΔpKi|	PubMed IDs	PubChem PUG-REST URL
122187164	C1CCN(C1)C(=O)C2=NC=C(O2)C3=CC=C(C=C3)S(=O)(=O)N	9.77	0.00017	1	1e-05	1e-05	1e-05	11	11	11	-1.23	1.23	26160114	https://pubchem.ncbi.nlm.nih.gov/rest/pug/compound/cid/122187164/assaysummary/JSON
122187165	C1COCCN1C(=O)C2=NC=C(O2)C3=CC=C(C=C3)S(=O)(=O)N	9.688	0.000205	1	1e-05	1e-05	1e-05	11	11	11	-1.312	1.312	26160114	https://pubchem.ncbi.nlm.nih.gov/rest/pug/compound/cid/122187165/assaysummary/JSON
122179856	CC(C1=CC=CC=C1OC)NS(=O)(=O)NC(=O)OCC2=CC=CC=C2	9.505	0.000313	1	0.000127	0.000127	0.000127	9.896	9.896	9.896	-0.391	0.391	25921269	https://pubchem.ncbi.nlm.nih.gov/rest/pug/compound/cid/122179856/assaysummary/JSON
122179859	CC(C1=C(C=CC(=C1)OC)OC)NS(=O)(=O)NC(=O)OCC2=CC=CC=C2	9.491	0.000323	1	0.00014	0.00014	0.00014	9.855	9.855	9.855	-0.364	0.364	25921269	https://pubchem.ncbi.nlm.nih.gov/rest/pug/compound/cid/122179859/assaysummary/JSON
122179857	CC(C1=CC=C(C=C1)OC)NS(=O)(=O)NC(=O)OCC2=CC=CC=C2	9.265	0.000543	1	0.000127	0.000127	0.000127	9.896	9.896	9.896	-0.631	0.631	25921269	https://pubchem.ncbi.nlm.nih.gov/rest/pug/compound/cid/122179857/assaysummary/JSON
122187181	CC1=NC=C(O1)C2=CSC(=C2)S(=O)(=O)N	9.222	0.0006	1	5e-05	5e-05	5e-05	10.301	10.301	10.301	-1.079	1.079	26160114	https://pubchem.ncbi.nlm.nih.gov/rest/pug/compound/cid/122187181/assaysummary/JSON
122179858	CC(C1=CC(=C(C=C1)OC)OC)NS(=O)(=O)NC(=O)OCC2=CC=CC=C2	9.221	0.000601	1	4.8e-05	4.8e-05	4.8e-05	10.316	10.316	10.316	-1.095	1.095	25921269	https://pubchem.ncbi.nlm.nih.gov/rest/pug/compound/cid/122179858/assaysummary/JSON
122179860	CC(C1=C(C=CC=C1OC)OC)NS(=O)(=O)NC(=O)OCC2=CC=CC=C2	9.201	0.00063	1	4.6e-05	4.6e-05	4.6e-05	10.338	10.338	10.338	-1.137	1.137	25921269	https://pubchem.ncbi.nlm.nih.gov/rest/pug/compound/cid/122179860/assaysummary/JSON
122187185	C1COCCN1C(=O)C2=NC=C(O2)C3=CSC(=C3)S(=O)(=O)N	9.079	0.000834	1	9e-05	9e-05	9e-05	10.046	10.046	10.046	-0.967	0.967	26160114	https://pubchem.ncbi.nlm.nih.gov/rest/pug/compound/cid/122187185/assaysummary/JSON
112684088	CC(C1=CC=CC=C1OC)NS(=O)(=O)N	9.011	0.000975	1	0.000275	0.000275	0.000275	9.561	9.561	9.561	-0.55	0.55	25921269	https://pubchem.ncbi.nlm.nih.gov/rest/pug/compound/cid/112684088/assaysummary/JSON
122367675	COC1=CC(=C(C(=C1OC)Br)CC2CC2C(=O)O)Br	8.912	0.001225	1	0.00054	0.00054	0.00054	9.268	9.268	9.268	-0.356	0.356	25432060	https://pubchem.ncbi.nlm.nih.gov/rest/pug/compound/cid/122367675/assaysummary/JSON
137636130	COC1=CC(=C(C(=C1OC)Br)CC2CC2C(=O)O)Br	8.912	0.001225	1	0.00148	0.00148	0.00148	8.83	8.83	8.83	0.082	0.082	25432060	https://pubchem.ncbi.nlm.nih.gov/rest/pug/compound/cid/137636130/assaysummary/JSON
11026415	C1=C(C=C(C(=C1F)N)Br)S(=O)(=O)NC2=NN=C(S2)S(=O)(=O)N	8.908	0.001236	2	0.001	0.001	0.001	9	9	9	-0.092	0.092	12747790	https://pubchem.ncbi.nlm.nih.gov/rest/pug/compound/cid/11026415/assaysummary/JSON
10962037	C1=C(C=C(C(=C1Br)N)Br)S(=O)(=O)NC2=NN=C(S2)S(=O)(=O)N	8.906	0.001242	2	0.001	0.001	0.001	9	9	9	-0.094	0.094	12747790	https://pubchem.ncbi.nlm.nih.gov/rest/pug/compound/cid/10962037/assaysummary/JSON
122187180	C1COCCN1C(=O)C2=NC=C(O2)C3=CC=C(S3)S(=O)(=O)N	8.881	0.001315	1	0.0225	0.0225	0.0225	7.648	7.648	7.648	1.233	1.233	26160114	https://pubchem.ncbi.nlm.nih.gov/rest/pug/compound/cid/122187180/assaysummary/JSON
11733056	C1=C(C=C(C(=C1Cl)N)Br)S(=O)(=O)NC2=NN=C(S2)S(=O)(=O)N	8.873	0.00134	2	0.0013	0.0013	0.0013	8.886	8.886	8.886	-0.013	0.013	12747790	https://pubchem.ncbi.nlm.nih.gov/rest/pug/compound/cid/11733056/assaysummary/JSON
10983658	C1=C(C=C(C(=C1F)N)I)S(=O)(=O)NC2=NN=C(S2)S(=O)(=O)N	8.814	0.001535	2	0.0017	0.0017	0.0017	8.77	8.77	8.77	0.044	0.044	12747790	https://pubchem.ncbi.nlm.nih.gov/rest/pug/compound/cid/10983658/assaysummary/JSON
10863970	C1=C(C=C(C(=C1Cl)N)I)S(=O)(=O)NC2=NN=C(S2)S(=O)(=O)N	8.795	0.001603	2	0.0016	0.0016	0.0016	8.796	8.796	8.796	-0.001	0.001	12747790	https://pubchem.ncbi.nlm.nih.gov/rest/pug/compound/cid/10863970/assaysummary/JSON
51076628	CC(C1=C(C=CC(=C1)OC)OC)NS(=O)(=O)N	8.774	0.001683	1	0.000565	0.000565	0.000565	9.248	9.248	9.248	-0.474	0.474	25921269	https://pubchem.ncbi.nlm.nih.gov/rest/pug/compound/cid/51076628/assaysummary/JSON
10995136	C1=C(C=C(C(=C1Br)N)I)S(=O)(=O)NC2=NN=C(S2)S(=O)(=O)N	8.725	0.001884	2	0.0019	0.0019	0.0019	8.721	8.721	8.721	0.004	0.004	12747790	https://pubchem.ncbi.nlm.nih.gov/rest/pug/compound/cid/10995136/assaysummary/JSON
11069133	C1=C(C=C(C(=C1F)N)Cl)S(=O)(=O)NC2=NN=C(S2)S(=O)(=O)N	8.722	0.001897	6	0.0014	0.0014	0.0014	8.854	8.854	8.854	-0.132	0.132	12747790,20605094,21251841,21757360,22285172	https://pubchem.ncbi.nlm.nih.gov/rest/pug/compound/cid/11069133/assaysummary/JSON
11015176	C1=CC(=C(C=C1S(=O)(=O)NC2=NN=C(S2)S(=O)(=O)N)Br)N	8.714	0.001932	2	0.0019	0.0019	0.0019	8.721	8.721	8.721	-0.007	0.007	12747790	https://pubchem.ncbi.nlm.nih.gov/rest/pug/compound/cid/11015176/assaysummary/JSON
11003980	C1=C(C=C(C(=C1Cl)N)Cl)S(=O)(=O)NC2=NN=C(S2)S(=O)(=O)N	8.71	0.00195	2	0.0011	0.0011	0.0011	8.959	8.959	8.959	-0.249	0.249	12747790	https://pubchem.ncbi.nlm.nih.gov/rest/pug/compound/cid/11003980/assaysummary/JSON
112686058	CC(C1=CC(=C(C=C1)OC)OC)NS(=O)(=O)N	8.704	0.001977	1	0.000657	0.000657	0.000657	9.182	9.182	9.182	-0.478	0.478	25921269	https://pubchem.ncbi.nlm.nih.gov/rest/pug/compound/cid/112686058/assaysummary/JSON
137636945	CCOC(=O)C1CC1CC2=C(C(=C(C(=C2Br)Br)OC)OC)Br	8.67	0.002138	1	0.00081	0.00081	0.00081	9.092	9.092	9.092	-0.422	0.422	25432060	https://pubchem.ncbi.nlm.nih.gov/rest/pug/compound/cid/137636945/assaysummary/JSON
137656549	CCOC(=O)C1CC1CC2=C(C(=C(C(=C2Br)Br)OC)OC)Br	8.67	0.002138	1	0.00316	0.00316	0.00316	8.5	8.5	8.5	0.17	0.17	25432060	https://pubchem.ncbi.nlm.nih.gov/rest/pug/compound/cid/137656549/assaysummary/JSON
10874216	C1=CC(=C(C=C1S(=O)(=O)NC2=NN=C(S2)S(=O)(=O)N)I)N	8.661	0.002183	2	0.0021	0.0021	0.0021	8.678	8.678	8.678	-0.017	0.017	12747790	https://pubchem.ncbi.nlm.nih.gov/rest/pug/compound/cid/10874216/assaysummary/JSON
10962986	C1=C(C=C(C(=C1I)N)I)S(=O)(=O)NC2=NN=C(S2)S(=O)(=O)N	8.644	0.00227	2	0.0021	0.0021	0.0021	8.678	8.678	8.678	-0.034	0.034	12747790	https://pubchem.ncbi.nlm.nih.gov/rest/pug/compound/cid/10962986/assaysummary/JSON
135393501	C1CN(CCN1CC2=CC=C(C=C2)F)C(=O)C3=CC=C(C=C3)S(=O)(=O)N	8.596	0.002535	2	0.00069	0.00069	0.00069	9.161	9.161	9.161	-0.565	0.565	30530195,32435417	https://pubchem.ncbi.nlm.nih.gov/rest/pug/compound/cid/135393501/assaysummary/JSON
10959593	C1=CC(=C(C=C1S(=O)(=O)NC2=NN=C(S2)S(=O)(=O)N)Cl)N	8.59	0.00257	2	0.0025	0.0025	0.0025	8.602	8.602	8.602	-0.012	0.012	12747790	https://pubchem.ncbi.nlm.nih.gov/rest/pug/compound/cid/10959593/assaysummary/JSON
137631447	CCOC(=O)C1CC1CC2=CC(=C(C(=C2Br)Br)OC)OC	8.583	0.002612	1	0.00229	0.00229	0.00229	8.64	8.64	8.64	-0.057	0.057	25432060	https://pubchem.ncbi.nlm.nih.gov/rest/pug/compound/cid/137631447/assaysummary/JSON
137642233	CCOC(=O)C1CC1CC2=CC(=C(C(=C2Br)Br)OC)OC	8.583	0.002612	1	0.00218	0.00218	0.00218	8.662	8.662	8.662	-0.079	0.079	25432060	https://pubchem.ncbi.nlm.nih.gov/rest/pug/compound/cid/137642233/assaysummary/JSON
127034557	CN(C)S(=O)(=O)NC1CCC2=C(C1)C=CC(=C2)OC	8.503	0.003141	1	0.00284	0.00284	0.00284	8.547	8.547	8.547	-0.044	0.044	27068142	https://pubchem.ncbi.nlm.nih.gov/rest/pug/compound/cid/127034557/assaysummary/JSON
137632017	COC1=C(C(=C(C(=C1Br)CC2CC2C(=O)O)Br)Br)OC	8.503	0.003141	1	0.00311	0.00311	0.00311	8.507	8.507	8.507	-0.004	0.004	25432060	https://pubchem.ncbi.nlm.nih.gov/rest/pug/compound/cid/137632017/assaysummary/JSON
137659514	COC1=C(C(=C(C(=C1Br)CC2CC2C(=O)O)Br)Br)OC	8.503	0.003141	1	0.00373	0.00373	0.00373	8.428	8.428	8.428	0.075	0.075	25432060	https://pubchem.ncbi.nlm.nih.gov/rest/pug/compound/cid/137659514/assaysummary/JSON
127033707	CN(C)S(=O)(=O)NC1CCC2=C(C1)C=CC=C2O	8.496	0.003192	1	0.00261	0.00261	0.00261	8.583	8.583	8.583	-0.087	0.087	27068142	https://pubchem.ncbi.nlm.nih.gov/rest/pug/compound/cid/127033707/assaysummary/JSON
155523252	C1CN(CCN1)C(=O)C2=NC=C(O2)C3=CC=C(C=C3)S(=O)(=O)N	8.493	0.003214	1	0.1087	0.1087	0.1087	6.964	6.964	6.964	1.529	1.529	31515057	https://pubchem.ncbi.nlm.nih.gov/rest/pug/compound/cid/155523252/assaysummary/JSON
127034556	CN(C)S(=O)(=O)NC1CCC2=C(C1)C=CC=C2OC	8.483	0.003289	1	0.00275	0.00275	0.00275	8.561	8.561	8.561	-0.078	0.078	27068142	https://pubchem.ncbi.nlm.nih.gov/rest/pug/compound/cid/127034556/assaysummary/JSON
137632214	CCOC(=O)C1CC1CC2=C(C=C(C(=C2Br)OC)OC)Br	8.483	0.003289	1	0.00099	0.00099	0.00099	9.004	9.004	9.004	-0.521	0.521	25432060	https://pubchem.ncbi.nlm.nih.gov/rest/pug/compound/cid/137632214/assaysummary/JSON
137653361	CCOC(=O)C1CC1CC2=C(C=C(C(=C2Br)OC)OC)Br	8.483	0.003289	1	0.00449	0.00449	0.00449	8.348	8.348	8.348	0.135	0.135	25432060	https://pubchem.ncbi.nlm.nih.gov/rest/pug/compound/cid/137653361/assaysummary/JSON
10937101	C1=CC(=C(C=C1S(=O)(=O)NC2=NN=C(S2)S(=O)(=O)N)F)N	8.48	0.003311	2	0.0031	0.0031	0.0031	8.509	8.509	8.509	-0.029	0.029	12747790	https://pubchem.ncbi.nlm.nih.gov/rest/pug/compound/cid/10937101/assaysummary/JSON
122367673	COC1=C(C(=C(C(=C1)CC2CC2C(=O)O)Br)Br)OC	8.475	0.00335	1	0.00375	0.00375	0.00375	8.426	8.426	8.426	0.049	0.049	25432060	https://pubchem.ncbi.nlm.nih.gov/rest/pug/compound/cid/122367673/assaysummary/JSON
137645790	COC1=C(C(=C(C(=C1)CC2CC2C(=O)O)Br)Br)OC	8.475	0.00335	1	0.00336	0.00336	0.00336	8.474	8.474	8.474	0.001	0.001	25432060	https://pubchem.ncbi.nlm.nih.gov/rest/pug/compound/cid/137645790/assaysummary/JSON
127033708	CN(C)S(=O)(=O)NC1CCC2=C(C1)C=CC(=C2)O	8.468	0.003404	1	0.00315	0.00315	0.00315	8.502	8.502	8.502	-0.034	0.034	27068142	https://pubchem.ncbi.nlm.nih.gov/rest/pug/compound/cid/127033708/assaysummary/JSON
44373741	CN1C(=NS(=O)(=O)C2=CC=C(C=C2)NCC3=CC(=O)OC4=C3C=CC(=C4)Cl)SC(=N1)S(=O)(=O)N	8.463	0.003443	1	0.001	0.001	0.001	9	9	9	-0.537	0.537	10762051	https://pubchem.ncbi.nlm.nih.gov/rest/pug/compound/cid/44373741/assaysummary/JSON
155553361	C1=CC(=C(C=C1NC(=O)NC2=NN=C(S2)S(=O)(=O)N)C(F)(F)F)Cl	8.458	0.003483	1	0.00063	0.00063	0.00063	9.201	9.201	9.201	-0.743	0.743	31419777	https://pubchem.ncbi.nlm.nih.gov/rest/pug/compound/cid/155553361/assaysummary/JSON
127034558	CN(C)S(=O)(=O)NC1CCC2=C(C1)C=C(C=C2)OC	8.453	0.003524	1	0.00301	0.00301	0.00301	8.521	8.521	8.521	-0.068	0.068	27068142	https://pubchem.ncbi.nlm.nih.gov/rest/pug/compound/cid/127034558/assaysummary/JSON
127031859	CN(C)S(=O)(=O)NC1CCC2=C(C1)C=C(C=C2)O	8.444	0.003597	1	0.00301	0.00301	0.00301	8.521	8.521	8.521	-0.077	0.077	27068142	https://pubchem.ncbi.nlm.nih.gov/rest/pug/compound/cid/127031859/assaysummary/JSON
44186271	CC1=CC=C(C=C1)C2=C(NC3=C2C=C(C=C3)S(=O)(=O)N)C(=O)N[N+]4=C(C=C(C=C4C)C)C.[O-]Cl(=O)(=O)=O	8.417	0.003828	1	0.00097	0.00097	0.00097	9.013	9.013	9.013	-0.596	0.596	19438226	https://pubchem.ncbi.nlm.nih.gov/rest/pug/compound/cid/44186271/assaysummary/JSON
44269005	CN1C(=NS(=O)(=O)C2=CC=C(C=C2)NSC(=S)N3CCOCC3)SC(=N1)S(=O)(=O)N	8.413	0.003864	1	0.002	0.002	0.002	8.699	8.699	8.699	-0.286	0.286	10843231	https://pubchem.ncbi.nlm.nih.gov/rest/pug/compound/cid/44269005/assaysummary/JSON
164622503	COC1=CC(=C(C=C1)OC)C2CC(=NN2C3=CC=C(C=C3)S(=O)(=O)N)C4=CC(=CC(=C4)F)F	8.408	0.003908	3	0.0033	0.0033	0.00526	8.481	8.279	8.481	-0.073	0.073	32795767,33121862,33905966	https://pubchem.ncbi.nlm.nih.gov/rest/pug/compound/cid/164622503/assaysummary/JSON
164610463	COC1=CC(=C(C=C1)C2CC(=NN2C3=CC=C(C=C3)S(=O)(=O)N)C4=CC(=CC(=C4)F)F)OC	8.394	0.004036	3	0.0033	0.0033	0.00353	8.481	8.452	8.481	-0.087	0.087	32795767,33121862,33905966	https://pubchem.ncbi.nlm.nih.gov/rest/pug/compound/cid/164610463/assaysummary/JSON
137647636	C1CN(C(C2=CC(=C(C=C21)O)O)C3=CC=C(C=C3)Cl)C(=O)C4=CC=C(C=C4)S(=O)(=O)N	8.355	0.004416	1	0.0035	0.0035	0.0035	8.456	8.456	8.456	-0.101	0.101	28453941	https://pubchem.ncbi.nlm.nih.gov/rest/pug/compound/cid/137647636/assaysummary/JSON
164624042	COC1=C(C=C(C=C1)C2CC(=NN2C3=CC=C(C=C3)S(=O)(=O)N)C4=CC(=CC(=C4)F)F)OC	8.354	0.004426	3	0.0033	0.0033	0.00408	8.481	8.389	8.481	-0.127	0.127	32795767,33121862,33905966	https://pubchem.ncbi.nlm.nih.gov/rest/pug/compound/cid/164624042/assaysummary/JSON
135393499	C1CN(CCC1C2=CC=CC=C2)C(=O)C3=CC=C(C=C3)S(=O)(=O)N	8.347	0.004498	1	0.0017	0.0017	0.0017	8.77	8.77	8.77	-0.423	0.423	30530195	https://pubchem.ncbi.nlm.nih.gov/rest/pug/compound/cid/135393499/assaysummary/JSON
164611930	COC1=CC=CC(=C1OC)C2CC(=NN2C3=CC=C(C=C3)S(=O)(=O)N)C4=CC(=CC(=C4)F)F	8.343	0.004539	3	0.0033	0.0033	0.00333	8.481	8.478	8.481	-0.138	0.138	32795767,33121862,33905966	https://pubchem.ncbi.nlm.nih.gov/rest/pug/compound/cid/164611930/assaysummary/JSON
137641198	C1CN(C(C2=CC(=C(C=C21)O)O)C3=CC=C(C=C3)F)C(=O)C4=CC=C(C=C4)S(=O)(=O)N	8.34	0.004571	1	0.0022	0.0022	0.0022	8.658	8.658	8.658	-0.318	0.318	28453941	https://pubchem.ncbi.nlm.nih.gov/rest/pug/compound/cid/137641198/assaysummary/JSON
3538605	C1CCN(C1)C(=S)[S-].[Na+]	8.32	0.004786	1	0.00096	0.00096	0.00096	9.018	9.018	9.018	-0.698	0.698	22276570	https://pubchem.ncbi.nlm.nih.gov/rest/pug/compound/cid/3538605/assaysummary/JSON
127027735	CCCC1=CC=C(C=C1)C2=NN(C(=O)C=C2)C3=CC=C(C=C3)S(=O)(=O)N	8.313	0.004864	1	0.00113	0.00113	0.00113	8.947	8.947	8.947	-0.634	0.634	26804228	https://pubchem.ncbi.nlm.nih.gov/rest/pug/compound/cid/127027735/assaysummary/JSON
127034555	CN(C)C(=O)NC1CCC2=C(C1)C=C(C=C2)OC	8.31	0.004898	1	0.00323	0.00323	0.00323	8.491	8.491	8.491	-0.181	0.181	27068142	https://pubchem.ncbi.nlm.nih.gov/rest/pug/compound/cid/127034555/assaysummary/JSON
127031264	CN(C)C(=O)NC1CCC2=C(C1)C=CC=C2OC	8.309	0.004909	1	0.00369	0.00369	0.00369	8.433	8.433	8.433	-0.124	0.124	27068142	https://pubchem.ncbi.nlm.nih.gov/rest/pug/compound/cid/127031264/assaysummary/JSON
137659052	C1CN(C(C2=CC(=C(C=C21)O)O)C3=CC=C(C=C3)Br)C(=O)C4=CC=C(C=C4)S(=O)(=O)N	8.305	0.004955	1	0.0034	0.0034	0.0034	8.469	8.469	8.469	-0.164	0.164	28453941	https://pubchem.ncbi.nlm.nih.gov/rest/pug/compound/cid/137659052/assaysummary/JSON
168278926	CC1=C(C(NC(=S)N1CCCCO)C2=CC=CC=C2)C(=O)C	8.299	0.005023	1	0.0043	0.0043	0.0043	8.367	8.367	8.367	-0.068	0.068	33121862	https://pubchem.ncbi.nlm.nih.gov/rest/pug/compound/cid/168278926/assaysummary/JSON
127031846	CN(C)C(=O)NC1CCC2=C(C1)C=CC(=C2)OC	8.291	0.005117	1	0.00313	0.00313	0.00313	8.504	8.504	8.504	-0.213	0.213	27068142	https://pubchem.ncbi.nlm.nih.gov/rest/pug/compound/cid/127031846/assaysummary/JSON
168271916	CC1=C(C(NC(=S)N1CCCCO)C2=CC=C(C=C2)OC)C(=O)C	8.283	0.005212	1	0.0043	0.0043	0.0043	8.367	8.367	8.367	-0.084	0.084	33121862	https://pubchem.ncbi.nlm.nih.gov/rest/pug/compound/cid/168271916/assaysummary/JSON
11696964	C1=CC(=CC=C1S(=O)(=O)NC2=NN=C(S2)S(=O)(=O)N)Br	8.27	0.00537	1	0.003	0.003	0.003	8.523	8.523	8.523	-0.253	0.253	16168653	https://pubchem.ncbi.nlm.nih.gov/rest/pug/compound/cid/11696964/assaysummary/JSON
56659555	B(CC)(CC)OC(=O)C(CCCCNC(=S)NC1=CC=C(C=C1)S(=O)(=O)NC2=NN=C(S2)S(=O)(=O)N)N	8.263	0.005458	1	0.0032	0.0032	0.0032	8.495	8.495	8.495	-0.232	0.232	21470859	https://pubchem.ncbi.nlm.nih.gov/rest/pug/compound/cid/56659555/assaysummary/JSON
168279640	CCC(CN1C(=C(C(NC1=S)C2=CC=CC=C2)C(=O)C)C)O	8.262	0.00547	1	0.0043	0.0043	0.0043	8.367	8.367	8.367	-0.105	0.105	33121862	https://pubchem.ncbi.nlm.nih.gov/rest/pug/compound/cid/168279640/assaysummary/JSON
127045037	C1CCN(CC1)C2=CSC(=N2)NC3=CC=C(C=C3)S(=O)(=O)N	8.259	0.005508	1	0.00084	0.00084	0.00084	9.076	9.076	9.076	-0.817	0.817	27234893	https://pubchem.ncbi.nlm.nih.gov/rest/pug/compound/cid/127045037/assaysummary/JSON
44186269	CC1=CC=CC=C1C2=C(NC3=C2C=C(C=C3)S(=O)(=O)N)C(=O)N[N+]4=C(C=C(C=C4C)C)C.[O-]Cl(=O)(=O)=O	8.258	0.005521	1	0.00098	0.00098	0.00098	9.009	9.009	9.009	-0.751	0.751	19438226	https://pubchem.ncbi.nlm.nih.gov/rest/pug/compound/cid/44186269/assaysummary/JSON
127030670	CN(C)C(=O)NC1CCC2=C(C1)C=CC=C2O	8.243	0.005715	1	0.00362	0.00362	0.00362	8.441	8.441	8.441	-0.198	0.198	27068142	https://pubchem.ncbi.nlm.nih.gov/rest/pug/compound/cid/127030670/assaysummary/JSON
127025481	C1=CC=C(C=C1)OC2=CC=C(C=C2)C3=NN(C(=O)C=C3)C4=CC=C(C=C4)S(=O)(=O)N	8.242	0.005728	1	0.0017	0.0017	0.0017	8.77	8.77	8.77	-0.528	0.528	26804228	https://pubchem.ncbi.nlm.nih.gov/rest/pug/compound/cid/127025481/assaysummary/JSON
137639180	COC1=C(C=C(C(=C1)CC2CC2C(=O)O)Br)OC	8.237	0.005794	1	0.00597	0.00597	0.00597	8.224	8.224	8.224	0.013	0.013	25432060	https://pubchem.ncbi.nlm.nih.gov/rest/pug/compound/cid/137639180/assaysummary/JSON
137653686	COC1=C(C=C(C(=C1)CC2CC2C(=O)O)Br)OC	8.237	0.005794	1	0.00291	0.00291	0.00291	8.536	8.536	8.536	-0.299	0.299	25432060	https://pubchem.ncbi.nlm.nih.gov/rest/pug/compound/cid/137653686/assaysummary/JSON
10932133	C1COCCN1C(=S)[S-].[Na+]	8.232	0.005861	1	0.00088	0.00088	0.00088	9.056	9.056	9.056	-0.824	0.824	22276570	https://pubchem.ncbi.nlm.nih.gov/rest/pug/compound/cid/10932133/assaysummary/JSON
137643203	CCOC(=O)C1CC1CC2=CC(=C(C=C2Br)OC)OC	8.229	0.005902	1	0.00417	0.00417	0.00417	8.38	8.38	8.38	-0.151	0.151	25432060	https://pubchem.ncbi.nlm.nih.gov/rest/pug/compound/cid/137643203/assaysummary/JSON
137657041	CCOC(=O)C1CC1CC2=CC(=C(C=C2Br)OC)OC	8.229	0.005902	1	0.00615	0.00615	0.00615	8.211	8.211	8.211	0.018	0.018	25432060	https://pubchem.ncbi.nlm.nih.gov/rest/pug/compound/cid/137657041/assaysummary/JSON
168292814	CC1=C(C(NC(=S)N1CCCCO)C2=CC=CC=C2O)C(=O)C	8.218	0.006053	1	0.0043	0.0043	0.0043	8.367	8.367	8.367	-0.149	0.149	33121862	https://pubchem.ncbi.nlm.nih.gov/rest/pug/compound/cid/168292814/assaysummary/JSON
44269010	C1COCCN1C(=S)SNC2=CC=C(C=C2)S(=O)(=O)NC3=NN=C(S3)S(=O)(=O)N	8.216	0.006081	1	0.005	0.005	0.005	8.301	8.301	8.301	-0.085	0.085	10843231	https://pubchem.ncbi.nlm.nih.gov/rest/pug/compound/cid/44269010/assaysummary/JSON
137632898	COC1=C(C=C(C=C1)CC2CC2C(=O)O)OC	8.215	0.006095	1	0.00476	0.00476	0.00476	8.322	8.322	8.322	-0.107	0.107	25432060	https://pubchem.ncbi.nlm.nih.gov/rest/pug/compound/cid/137632898/assaysummary/JSON
137635486	COC1=C(C=C(C=C1)CC2CC2C(=O)O)OC	8.215	0.006095	1	0.00583	0.00583	0.00583	8.234	8.234	8.234	-0.019	0.019	25432060	https://pubchem.ncbi.nlm.nih.gov/rest/pug/compound/cid/137635486/assaysummary/JSON
10343149	CC1=CC(=[N+](C(=C1)C)C2=CC=C(C=C2)S(=O)(=O)NC3=NN=C(S3)S(=O)(=O)N)C	8.21	0.006166	1	0.004	0.004	0.004	8.398	8.398	8.398	-0.188	0.188	15084132	https://pubchem.ncbi.nlm.nih.gov/rest/pug/compound/cid/10343149/assaysummary/JSON
168286594	CCC(CN1C(=C(C(NC1=S)C2=CC=C(C=C2)C)C(=O)OCC)C)O	8.206	0.006223	1	0.0043	0.0043	0.0043	8.367	8.367	8.367	-0.161	0.161	33121862	https://pubchem.ncbi.nlm.nih.gov/rest/pug/compound/cid/168286594/assaysummary/JSON
168278060	CC1=CC=C(C=C1)C2C(=C(N(C(=S)N2)CCCCO)C)C(=O)OCCOC(=O)C(=C)C	8.205	0.006237	1	0.0043	0.0043	0.0043	8.367	8.367	8.367	-0.162	0.162	33121862	https://pubchem.ncbi.nlm.nih.gov/rest/pug/compound/cid/168278060/assaysummary/JSON
11103137	CC(=O)NC1=C(C=C(C=C1)S(=O)(=O)NC2=NN=C(S2)S(=O)(=O)N)I	8.2	0.00631	2	0.0052	0.0052	0.0052	8.284	8.284	8.284	-0.084	0.084	12747790	https://pubchem.ncbi.nlm.nih.gov/rest/pug/compound/cid/11103137/assaysummary/JSON
127034560	CN(C)C(=O)NC1CCC2=C(C1)C=C(C=C2)O	8.2	0.00631	1	0.00337	0.00337	0.00337	8.472	8.472	8.472	-0.272	0.272	27068142	https://pubchem.ncbi.nlm.nih.gov/rest/pug/compound/cid/127034560/assaysummary/JSON
10052644	C1=CC(=CC=C1NCC2=CC(=O)OC3=C2C=CC(=C3)Cl)S(=O)(=O)NC4=NN=C(S4)S(=O)(=O)N	8.194	0.006397	1	0.005	0.005	0.005	8.301	8.301	8.301	-0.107	0.107	10762051	https://pubchem.ncbi.nlm.nih.gov/rest/pug/compound/cid/10052644/assaysummary/JSON
168291492	CC1=C(C(NC(=S)N1CC(C)O)C2=CC=CC=C2)C(=O)C	8.185	0.006531	1	0.0043	0.0043	0.0043	8.367	8.367	8.367	-0.182	0.182	33121862	https://pubchem.ncbi.nlm.nih.gov/rest/pug/compound/cid/168291492/assaysummary/JSON
127024855	CCOC1=CC=C(C=C1)C2=NN(C(=O)C=C2)C3=CC=C(C=C3)S(=O)(=O)N	8.184	0.006546	1	0.00234	0.00234	0.00234	8.631	8.631	8.631	-0.447	0.447	26804228	https://pubchem.ncbi.nlm.nih.gov/rest/pug/compound/cid/127024855/assaysummary/JSON
127034559	CN(C)C(=O)NC1CCC2=C(C1)C=CC(=C2)O	8.183	0.006561	1	0.00355	0.00355	0.00355	8.45	8.45	8.45	-0.267	0.267	27068142	https://pubchem.ncbi.nlm.nih.gov/rest/pug/compound/cid/127034559/assaysummary/JSON
11134231	CC(=O)NC1=C(C=C(C=C1)S(=O)(=O)NC2=NN=C(S2)S(=O)(=O)N)Br	8.182	0.006577	4	0.005	0.005	0.005	8.301	8.301	8.301	-0.119	0.119	12747790,14971907	https://pubchem.ncbi.nlm.nih.gov/rest/pug/compound/cid/11134231/assaysummary/JSON
11786209	CC1=CC(=[N+](C(=C1C)C)C2=CC=C(C=C2)S(=O)(=O)NC3=NN=C(S3)S(=O)(=O)N)C.[O-]Cl(=O)(=O)=O	8.177	0.006653	1	0.003	0.003	0.003	8.523	8.523	8.523	-0.346	0.346	15084132	https://pubchem.ncbi.nlm.nih.gov/rest/pug/compound/cid/11786209/assaysummary/JSON
122187172	CC1=C(C=C(C=C1)C2=CN=C(O2)C(=O)N3CCCC3)S(=O)(=O)N	8.176	0.006668	1	0.0085	0.0085	0.0085	8.071	8.071	8.071	0.105	0.105	26160114	https://pubchem.ncbi.nlm.nih.gov/rest/pug/compound/cid/122187172/assaysummary/JSON
44186203	CC1=CC(=CC=C1)C2=C(NC3=C2C=C(C=C3)S(=O)(=O)N)C(=O)N[N+]4=C(C=C(C=C4C)C)C.[O-]Cl(=O)(=O)=O	8.174	0.006699	1	0.0015	0.0015	0.0015	8.824	8.824	8.824	-0.65	0.65	19438226	https://pubchem.ncbi.nlm.nih.gov/rest/pug/compound/cid/44186203/assaysummary/JSON
168294954	CC1=C(C(NC(=S)N1CCCCO)C2=CC=CC=C2)C(=O)OCCOC(=O)C(=C)C	8.172	0.00673	1	0.0043	0.0043	0.0043	8.367	8.367	8.367	-0.195	0.195	33121862	https://pubchem.ncbi.nlm.nih.gov/rest/pug/compound/cid/168294954/assaysummary/JSON
118731312	C1=CC=[N+](C=C1)C2=CC=C(C=C2)S(=O)(=O)NC3=NN=C(S3)S(=O)(=O)N.[O-]Cl(=O)(=O)=O	8.171	0.006745	1	0.003	0.003	0.003	8.523	8.523	8.523	-0.352	0.352	25553540	https://pubchem.ncbi.nlm.nih.gov/rest/pug/compound/cid/118731312/assaysummary/JSON
127027656	C1=CC(=CC=C1C2=NN(C(=O)C=C2)C3=CC=C(C=C3)S(=O)(=O)N)I	8.162	0.006887	1	0.00309	0.00309	0.00309	8.51	8.51	8.51	-0.348	0.348	26804228	https://pubchem.ncbi.nlm.nih.gov/rest/pug/compound/cid/127027656/assaysummary/JSON
101542059	C1=CC=C2C(=C1)C(=O)N3C(C(=C(N3C2=O)N)C#N)C4=CC=C(C=C4)Br	8.161	0.006902	1	0.00488	0.00488	0.00488	8.312	8.312	8.312	-0.151	0.151	33121862	https://pubchem.ncbi.nlm.nih.gov/rest/pug/compound/cid/101542059/assaysummary/JSON
102523888	CC1=CC=C(C=C1)C2C(=C(N3N2C(=O)C4=CC=CC=C4C3=O)N)C#N	8.16	0.006918	1	0.00488	0.00488	0.00488	8.312	8.312	8.312	-0.152	0.152	33121862	https://pubchem.ncbi.nlm.nih.gov/rest/pug/compound/cid/102523888/assaysummary/JSON
44186205	CC1=CC(=[N+](C(=C1)C)NC(=O)C2=C(C3=C(N2)C=CC(=C3)S(=O)(=O)N)C4=CC(=CC=C4)OC)C.[O-]Cl(=O)(=O)=O	8.158	0.00695	1	0.00092	0.00092	0.00092	9.036	9.036	9.036	-0.878	0.878	19438226	https://pubchem.ncbi.nlm.nih.gov/rest/pug/compound/cid/44186205/assaysummary/JSON
168281056	CCOC(=O)C1=C(N(C(=S)NC1C2=CC=CC=C2)CC(C)O)C	8.158	0.00695	1	0.0043	0.0043	0.0043	8.367	8.367	8.367	-0.209	0.209	33121862	https://pubchem.ncbi.nlm.nih.gov/rest/pug/compound/cid/168281056/assaysummary/JSON
168275008	COC1=CC(=CC(=C1OC)OC)C2CC(=NN2C(=S)N)C3=CC=C(C=C3)N	8.156	0.006982	2	0.00513	0.00513	0.00513	8.29	8.29	8.29	-0.134	0.134	32795767,33121862	https://pubchem.ncbi.nlm.nih.gov/rest/pug/compound/cid/168275008/assaysummary/JSON
10650115	CC1=CC(=[N+](C(=C1)C)C2=CC=C(C=C2)S(=O)(=O)NC3=NN=C(S3)S(=O)(=O)N)C.[O-]Cl(=O)(=O)=O	8.139	0.007261	1	0.004	0.004	0.004	8.398	8.398	8.398	-0.259	0.259	15084132	https://pubchem.ncbi.nlm.nih.gov/rest/pug/compound/cid/10650115/assaysummary/JSON
164610468	COC1=CC(=C(C=C1)C2CC(=NN2C3=CC=C(C=C3)S(=O)(=O)N)C4=C(C=CC(=C4)F)F)OC	8.139	0.007261	3	0.0033	0.0033	0.00595	8.481	8.225	8.481	-0.342	0.342	32795767,33121862,33905966	https://pubchem.ncbi.nlm.nih.gov/rest/pug/compound/cid/164610468/assaysummary/JSON
11744654	CC1=CC(=[N+](C(=C1C)C)C2=CC=C(C=C2)S(=O)(=O)NC3=NN=C(S3)S(=O)(=O)N)C	8.138	0.007278	1	0.003	0.003	0.003	8.523	8.523	8.523	-0.385	0.385	15084132	https://pubchem.ncbi.nlm.nih.gov/rest/pug/compound/cid/11744654/assaysummary/JSON
137639189	CCOC(=O)C1CC1CC2=CC(=C(C=C2)OC)OC	8.138	0.007278	1	0.00859	0.00859	0.00859	8.066	8.066	8.066	0.072	0.072	25432060	https://pubchem.ncbi.nlm.nih.gov/rest/pug/compound/cid/137639189/assaysummary/JSON
137643998	CCOC(=O)C1CC1CC2=CC(=C(C=C2)OC)OC	8.138	0.007278	1	0.00628	0.00628	0.00628	8.202	8.202	8.202	-0.064	0.064	25432060	https://pubchem.ncbi.nlm.nih.gov/rest/pug/compound/cid/137643998/assaysummary/JSON
168294094	CC1=CC=C(C=C1)C2=NN(C(C2)C3=CC(=C(C(=C3)OC)OC)OC)C(=S)N	8.132	0.007379	2	0.00513	0.00513	0.00513	8.29	8.29	8.29	-0.158	0.158	32795767,33121862	https://pubchem.ncbi.nlm.nih.gov/rest/pug/compound/cid/168294094/assaysummary/JSON
168271633	COC1=CC(=CC(=C1OC)OC)C2CC(=NN2C(=S)N)C3=CC=C(C=C3)Br	8.112	0.007727	2	0.00513	0.00513	0.00513	8.29	8.29	8.29	-0.178	0.178	32795767,33121862	https://pubchem.ncbi.nlm.nih.gov/rest/pug/compound/cid/168271633/assaysummary/JSON
168286785	CC1=C(C(NC(=S)N1CC(C)O)C2=CC=C(C=C2)N(C)C)C(=O)OCC=C	8.109	0.00778	1	0.0043	0.0043	0.0043	8.367	8.367	8.367	-0.258	0.258	33121862	https://pubchem.ncbi.nlm.nih.gov/rest/pug/compound/cid/168286785/assaysummary/JSON
172447579	C1CN(CCC1C(=O)NCC2=CC(=CC(=C2)Cl)Cl)C(=O)C3=CC=C(C=C3)S(=O)(=O)N	8.108	0.007798	1	0.0065	0.0065	0.0065	8.187	8.187	8.187	-0.079	0.079	38628786	https://pubchem.ncbi.nlm.nih.gov/rest/pug/compound/cid/172447579/assaysummary/JSON
172461714	C1CN(CCC1C(=O)NCC2=CC=C(C=C2)Cl)C(=O)C3=CC=C(C=C3)S(=O)(=O)N	8.108	0.007798	1	0.0068	0.0068	0.0068	8.167	8.167	8.167	-0.059	0.059	38628786	https://pubchem.ncbi.nlm.nih.gov/rest/pug/compound/cid/172461714/assaysummary/JSON
11157709	CC1=CC(=CC(=[N+]1C2=CC=C(C=C2)S(=O)(=O)NC3=NN=C(S3)S(=O)(=O)N)C)C4=CC=CC=C4.[O-]Cl(=O)(=O)=O	8.097	0.007998	1	0.003	0.003	0.003	8.523	8.523	8.523	-0.426	0.426	15084132	https://pubchem.ncbi.nlm.nih.gov/rest/pug/compound/cid/11157709/assaysummary/JSON
394902	C1=CC(=C(C=C1NC(=O)NC2=NN=C(S2)S(=O)(=O)N)Cl)Cl	8.093	0.008072	1	0.003	0.003	0.003	8.523	8.523	8.523	-0.43	0.43	17475500	https://pubchem.ncbi.nlm.nih.gov/rest/pug/compound/cid/394902/assaysummary/JSON
11261582	CC1=CC(=[N+](C(=C1)C(C)C)C2=CC=C(C=C2)S(=O)(=O)NC3=NN=C(S3)S(=O)(=O)N)C.[O-]Cl(=O)(=O)=O	8.089	0.008147	1	0.004	0.004	0.004	8.398	8.398	8.398	-0.309	0.309	15084132	https://pubchem.ncbi.nlm.nih.gov/rest/pug/compound/cid/11261582/assaysummary/JSON
71765042	COC1=CC=C(C=C1)CC(=O)NC2=NN=C(S2)S(=O)(=O)N	8.087	0.008185	2	0.0029	0.0029	0.0029	8.538	8.538	8.538	-0.451	0.451	23815159,23842519	https://pubchem.ncbi.nlm.nih.gov/rest/pug/compound/cid/71765042/assaysummary/JSON
12411101	CC1=CC=C(C=C1)OS(=O)(=O)N	8.081	0.008299	1	0.0038	0.0038	0.0038	8.42	8.42	8.42	-0.339	0.339	12747791	https://pubchem.ncbi.nlm.nih.gov/rest/pug/compound/cid/12411101/assaysummary/JSON
155523492	COC1=CC=C(C=C1)[Te]CC2=CC=C(C=C2)S(=O)(=O)N	8.079	0.008337	2	0.0015	0.0015	0.0015	8.824	8.824	8.824	-0.745	0.745	32223141,34052322	https://pubchem.ncbi.nlm.nih.gov/rest/pug/compound/cid/155523492/assaysummary/JSON
127029514	C1=CC(=CC=C1C2=NN(C(=O)C=C2)C3=CC=C(C=C3)S(=O)(=O)N)F	8.077	0.008375	1	0.00349	0.00349	0.00349	8.457	8.457	8.457	-0.38	0.38	26804228	https://pubchem.ncbi.nlm.nih.gov/rest/pug/compound/cid/127029514/assaysummary/JSON
127027733	C1CCC2=C(C1)C=CC(=C2)C3=NN(C(=O)C=C3)C4=CC=C(C=C4)S(=O)(=O)N	8.074	0.008433	1	0.00516	0.00516	0.00516	8.287	8.287	8.287	-0.213	0.213	26804228	https://pubchem.ncbi.nlm.nih.gov/rest/pug/compound/cid/127027733/assaysummary/JSON
10409391	CC(=O)NC1=C(C=C(C=C1)S(=O)(=O)NC2=NN=C(S2)S(=O)(=O)N)Cl	8.073	0.008453	4	0.0052	0.005	0.0054	8.284	8.268	8.301	-0.211	0.211	12747790,14971907	https://pubchem.ncbi.nlm.nih.gov/rest/pug/compound/cid/10409391/assaysummary/JSON
127026696	C1CC2=C(C1)C=C(C=C2)C3=NN(C(=O)C=C3)C4=CC=C(C=C4)S(=O)(=O)N	8.073	0.008453	1	0.0036	0.0036	0.0036	8.444	8.444	8.444	-0.371	0.371	26804228	https://pubchem.ncbi.nlm.nih.gov/rest/pug/compound/cid/127026696/assaysummary/JSON
145949836	C1CN(C(CN1C(=O)CC2=CC=CC=C2)CC3=CC=CC=C3)C(=O)C4=CC=C(C=C4)S(=O)(=O)N	8.068	0.008551	1	0.0295	0.0295	0.0295	7.53	7.53	7.53	0.538	0.538	29635168	https://pubchem.ncbi.nlm.nih.gov/rest/pug/compound/cid/145949836/assaysummary/JSON
145962693	C1CN(C(CN1C(=O)CC2=CC=CC=C2)CC3=CC=CC=C3)C(=O)C4=CC=C(C=C4)S(=O)(=O)N	8.068	0.008551	1	0.0029	0.0029	0.0029	8.538	8.538	8.538	-0.47	0.47	29635168	https://pubchem.ncbi.nlm.nih.gov/rest/pug/compound/cid/145962693/assaysummary/JSON
168290497	COC1=C(C=C(C=C1)C2CC(=NN2C(=S)N)C3=CC=C(C=C3)N)OC	8.066	0.00859	2	0.00513	0.00513	0.00513	8.29	8.29	8.29	-0.224	0.224	32795767,33121862	https://pubchem.ncbi.nlm.nih.gov/rest/pug/compound/cid/168290497/assaysummary/JSON
11047521	CC(=O)NC1=C(C=C(C=C1)S(=O)(=O)NC2=NN=C(S2)S(=O)(=O)N)F	8.065	0.00861	4	0.00585	0.0057	0.006	8.233	8.222	8.244	-0.168	0.168	12747790,14971907	https://pubchem.ncbi.nlm.nih.gov/rest/pug/compound/cid/11047521/assaysummary/JSON
395826	CC1=CC=C(C=C1)S(=O)(=O)NC(=O)NC2=NN=C(S2)S(=O)(=O)N	8.062	0.00867	1	0.003	0.003	0.003	8.523	8.523	8.523	-0.461	0.461	11784136	https://pubchem.ncbi.nlm.nih.gov/rest/pug/compound/cid/395826/assaysummary/JSON
126961712	C1CN(C(C2=CC(=C(C=C21)O)O)C3=CC=CC=C3)C(=O)C4=CC=C(C=C4)S(=O)(=O)N	8.058	0.00875	1	0.0093	0.0093	0.0093	8.032	8.032	8.032	0.026	0.026	28453941	https://pubchem.ncbi.nlm.nih.gov/rest/pug/compound/cid/126961712/assaysummary/JSON
126961713	C1CN(C(C2=CC(=C(C=C21)O)O)C3=CC=CC=C3)C(=O)C4=CC=C(C=C4)S(=O)(=O)N	8.058	0.00875	1	0.0093	0.0093	0.0093	8.032	8.032	8.032	0.026	0.026	28453941	https://pubchem.ncbi.nlm.nih.gov/rest/pug/compound/cid/126961713/assaysummary/JSON
137661675	C1CN(C(C2=CC(=C(C=C21)O)O)C3=CC=CC=C3)C(=O)C4=CC=C(C=C4)S(=O)(=O)N	8.058	0.00875	1	0.0093	0.0093	0.0093	8.032	8.032	8.032	0.026	0.026	28453941	https://pubchem.ncbi.nlm.nih.gov/rest/pug/compound/cid/137661675/assaysummary/JSON
10495601	C1=CC=C(C=C1)C2C(=C(N3N2C(=O)C4=CC=CC=C4C3=O)N)C#N	8.053	0.008851	1	0.00488	0.00488	0.00488	8.312	8.312	8.312	-0.259	0.259	33121862	https://pubchem.ncbi.nlm.nih.gov/rest/pug/compound/cid/10495601/assaysummary/JSON
11399350	CC1=CC(=C(C(=[N+]1C2=CC=C(C=C2)S(=O)(=O)NC3=NN=C(S3)S(=O)(=O)N)C)C)C4=CC=CC=C4.[O-]Cl(=O)(=O)=O	8.053	0.008851	1	0.003	0.003	0.003	8.523	8.523	8.523	-0.47	0.47	15084132	https://pubchem.ncbi.nlm.nih.gov/rest/pug/compound/cid/11399350/assaysummary/JSON
71765040	C1=CC(=CC=C1CC(=O)NC2=NN=C(S2)S(=O)(=O)N)Cl	8.052	0.008872	2	0.0049	0.0049	0.0049	8.31	8.31	8.31	-0.258	0.258	23815159,23842519	https://pubchem.ncbi.nlm.nih.gov/rest/pug/compound/cid/71765040/assaysummary/JSON
122187173	CC1=C(C=C(C=C1)C2=CN=C(O2)C(=O)N3CCOCC3)S(=O)(=O)N	8.05	0.008913	1	0.0586	0.0586	0.0586	7.232	7.232	7.232	0.818	0.818	26160114	https://pubchem.ncbi.nlm.nih.gov/rest/pug/compound/cid/122187173/assaysummary/JSON
129832370	C1=CC=C2C(=C1)C(=O)N3C(C(=C(N3C2=O)N)C#N)C4=C(C=C(C=C4)Cl)Cl	8.049	0.008933	1	0.00488	0.00488	0.00488	8.312	8.312	8.312	-0.263	0.263	33121862	https://pubchem.ncbi.nlm.nih.gov/rest/pug/compound/cid/129832370/assaysummary/JSON
44338600	C1C2C=CC1C(C2C(=O)NC3=CC=C(C=C3)S(=O)(=O)NC4=NN=C(S4)S(=O)(=O)N)C(=O)O	8.044	0.009036	1	0.0055	0.0055	0.0055	8.26	8.26	8.26	-0.216	0.216	11784136	https://pubchem.ncbi.nlm.nih.gov/rest/pug/compound/cid/44338600/assaysummary/JSON
17655	C1=C(C(=CC(=C1S(=O)(=O)N)Cl)Cl)C(=O)O	8.04	0.00912	1	0.00052	0.00052	0.00052	9.284	9.284	9.284	-1.244	1.244	38894925	https://pubchem.ncbi.nlm.nih.gov/rest/pug/compound/cid/17655/assaysummary/JSON
11673638	CCN(CC)CC.C1=CN=CC=C1CNC(=S)S	8.033	0.009268	1	0.0035	0.0035	0.0035	8.456	8.456	8.456	-0.423	0.423	22276570	https://pubchem.ncbi.nlm.nih.gov/rest/pug/compound/cid/11673638/assaysummary/JSON
172469203	C1CN(CCC1C(=O)NCC2=C(C=C(C=C2)Cl)Cl)C(=O)C3=CC=C(C=C3)S(=O)(=O)N	8.027	0.009397	1	0.0088	0.0088	0.0088	8.056	8.056	8.056	-0.029	0.029	38628786	https://pubchem.ncbi.nlm.nih.gov/rest/pug/compound/cid/172469203/assaysummary/JSON
26456560	C1CN(CCC1C(=O)NCC2=CC=CC=C2)C(=O)C3=CC=C(C=C3)S(=O)(=O)N	8.022	0.009506	1	0.009	0.009	0.009	8.046	8.046	8.046	-0.024	0.024	38628786	https://pubchem.ncbi.nlm.nih.gov/rest/pug/compound/cid/26456560/assaysummary/JSON
23666732	CC(C)CN(CC(C)C)C(=S)[S-].[Na+]	8.017	0.009616	1	0.00097	0.00097	0.00097	9.013	9.013	9.013	-0.996	0.996	22276570	https://pubchem.ncbi.nlm.nih.gov/rest/pug/compound/cid/23666732/assaysummary/JSON
172451871	C1CN(CCC1C(=O)NCC2=CC(=C(C=C2)Cl)Cl)C(=O)C3=CC=C(C=C3)S(=O)(=O)N	8.012	0.009727	1	0.0084	0.0084	0.0084	8.076	8.076	8.076	-0.064	0.064	38628786	https://pubchem.ncbi.nlm.nih.gov/rest/pug/compound/cid/172451871/assaysummary/JSON
10436089	CC1=CC(=CC(=[N+]1C2=CC=C(C=C2)S(=O)(=O)NC3=NN=C(S3)S(=O)(=O)N)C)C4=CC=CC=C4	8.008	0.009817	2	0.003	0.003	0.003	8.523	8.523	8.523	-0.515	0.515	15084132,15499999	https://pubchem.ncbi.nlm.nih.gov/rest/pug/compound/cid/10436089/assaysummary/JSON
172459650	C1CN(CCC1C(=O)NCC2=CC=CC=C2Cl)C(=O)C3=CC=C(C=C3)S(=O)(=O)N	8.002	0.009954	1	0.0057	0.0057	0.0057	8.244	8.244	8.244	-0.242	0.242	38628786	https://pubchem.ncbi.nlm.nih.gov/rest/pug/compound/cid/172459650/assaysummary/JSON
122179861	CC(C1=C(C=CC=C1OC)OC)NS(=O)(=O)N	8	0.01	1	0.000687	0.000687	0.000687	9.163	9.163	9.163	-1.163	1.163	25921269	https://pubchem.ncbi.nlm.nih.gov/rest/pug/compound/cid/122179861/assaysummary/JSON
