# Supplementary material for: Interpretable QSAR, External PubChem Validation, and Coordination-Aware Docking Enable Tiered Prioritization of Carbonic Anhydrase I Inhibitors
Source: Pharmaceuticals (Basel). 2026 May 15;19(5):778. doi: 10.3390/ph19050778 (PMC13210430; doi:10.3390/ph19050778)
Supplement: Supplementary file 1 [file pharmaceuticals-19-00778-s001.zip › Table_S2.xlsx]

## Sheet: Table S2
Table S2 lists the remaining 88 QSAR-prioritized PubChem hits with no retrievable CA1 K_i under the approved inclusion/exclusion rules, serving as the prospective candidate set at the time of curation (i.e., missing/unavailable CA1 K_i evidence, not a potency value).
PubChem CID	Predicted pKi​	SMILES	Structural class / motif (standardized)	Motif family (L1)	Has counterion (SMILES)
103935964	9.011	CC(C1=CC=CC=C1OC)NS(=O)(=O)N	Aryl–alkyl sulfamide (o-methoxy aryl-alkyl sulfamide)	N-donor sulfonamide/sulfamide	FALSE
103935965	9.011	CC(C1=CC=CC=C1OC)NS(=O)(=O)N	Aryl–alkyl sulfamide (o-methoxy aryl-alkyl sulfamide)	N-donor sulfonamide/sulfamide	FALSE
122367674	8.912	COC1=CC(=C(C(=C1OC)Br)CC2CC2C(=O)O)Br	Halogenated aryl-cyclopropyl carboxylic acid	O-donor carboxylic acids/esters	FALSE
112684680	8.545	CC(C1=C(C=C(C=C1)OC)OC)NS(=O)(=O)N	Aryl–alkyl sulfamide (2,4-dimethoxy aryl-alkyl sulfamide)	N-donor sulfonamide/sulfamide	FALSE
103935958	8.508	CC(C1=CC(=CC=C1)OC)NS(=O)(=O)N	Aryl–alkyl sulfamide (m-methoxy aryl-alkyl sulfamide)	N-donor sulfonamide/sulfamide	FALSE
103935959	8.508	CC(C1=CC(=CC=C1)OC)NS(=O)(=O)N	Aryl–alkyl sulfamide (m-methoxy aryl-alkyl sulfamide)	N-donor sulfonamide/sulfamide	FALSE
112686134	8.508	CC(C1=CC(=CC=C1)OC)NS(=O)(=O)N	Aryl–alkyl sulfamide (m-methoxy aryl-alkyl sulfamide)	N-donor sulfonamide/sulfamide	FALSE
122367672	8.475	COC1=C(C(=C(C(=C1)CC2CC2C(=O)O)Br)Br)OC	Halogenated aryl-cyclopropyl carboxylic acid	O-donor carboxylic acids/esters	FALSE
101018082	8.463	CN1C(=NS(=O)(=O)C2=CC=C(C=C2)NCC3=CC(=O)OC4=C3C=CC(=C4)Cl)SC(=N1)S(=O)(=O)N	Bulky chloro-coumarin-thiadiazole sulfonamide hybrid	N-donor sulfonamide/sulfamide	FALSE
177505122	8.463	CN1C(=NS(=O)(=O)C2=CC=C(C=C2)NCC3=CC(=O)OC4=C3C=CC(=C4)Cl)SC(=N1)S(=O)(=O)N	Bulky chloro-coumarin-thiadiazole sulfonamide hybrid	N-donor sulfonamide/sulfamide	FALSE
74984350	8.413	CN1C(=NS(=O)(=O)C2=CC=C(C=C2)NSC(=S)N3CCOCC3)SC(=N1)S(=O)(=O)N	Aryl sulfonamide-thiadiazole with dithiocarbamate-morpholine tail	N-donor sulfonamide/sulfamide	FALSE
72793783	8.301	COC1=C(C=C2CC(CCC2=C1)NS(=O)(=O)NC(=O)OCC3=CC=CC=C3)OC	Tail-extended sulfamide (carbamate-linked benzyl tail)	N-donor sulfonamide/sulfamide	FALSE
118731313	8.299	C1=CC=[N+](C=C1)C2=CC=C(C=C2)S(=O)(=O)NC3=NN=C(S3)S(=O)(=O)N	Cationic aryl sulfonamide-thiadiazole (pyridinium)	N-donor sulfonamide/sulfamide	FALSE
168298711	8.293	COC1=CC=CC2=C1CCCC2NS(=O)(=O)NC(=O)OCC3=CC=CC=C3	Tail-extended sulfamide (methoxy-tetralin core with carbamate tail)	N-donor sulfonamide/sulfamide	FALSE
134560	8.271	C1=CC(=CC=C1N)S(=O)(=O)NC2=NN=C(S2)S(=O)(=O)N	Bis-sulfonamide / aminoaryl-thiadiazole hybrid	N-donor sulfonamide/sulfamide	FALSE
132523446	8.243	CN(C)C(=O)NC1CCC2=C(C1)C=CC=C2O	Tetralin-urea / phenol	Non-classical neutral/phenolic	FALSE
116926983	8.215	COC1=C(C=C(C=C1)CC2CC2C(=O)O)OC	Aryl–cyclopropyl carboxylic acid (dimethoxy aryl acid)	O-donor carboxylic acids/esters	FALSE
112686064	8.209	CC(C1=C(C=CC(=C1)F)OC)NS(=O)(=O)N	Aryl–alkyl sulfamide (fluoro-methoxy aryl-alkyl sulfamide)	N-donor sulfonamide/sulfamide	FALSE
101062749	8.198	C1COCCN1SC(=S)NC2=CC=C(C=C2)S(=O)(=O)NC3=NN=C(S3)S(=O)(=O)N	Aryl sulfonamide-thiadiazole with dithiocarbamate-morpholine tail	N-donor sulfonamide/sulfamide	FALSE
58923319	8.195	CC(CC1=CC=C(C=C1)OC)NS(=O)(=O)N(C)C	Tertiary sulfamide (N,N-dimethylated p-methoxyaryl-alkyl sulfamide)	N-donor sulfonamide/sulfamide	FALSE
43033604	8.176	CCOCCCN1C(=C(C(NC1=S)C2=CC=C(C=C2)C)C(=O)OC)C	Thiocarbonyl heterocycle carboxylate/ester (non-sulfonamide)	N-donor sulfonamide/sulfamide	FALSE
53233796	8.165	B(CC)(CC)OC(=O)C(CCCCNC(=S)NC1=CC(=CC=C1)S(=O)(=O)NC2=NN=C(S2)S(=O)(=O)N)N	Boron-containing thiourea-aryl sulfonamide-thiadiazole hybrid	N-donor sulfonamide/sulfamide	FALSE
18093081	8.158	CCOCCCN1C(=C(C(NC1=S)C2=CC=CC=C2)C(=O)OC)C	Thiocarbonyl heterocycle carboxylate/ester (non-sulfonamide)	N-donor sulfonamide/sulfamide	FALSE
124080764	8.157	CCCN1C(=C(C(NC1=S)C2=CC=C(C=C2)OC)C(=O)C)C	Thiocarbonyl heterocycle carboxylate/ester (non-sulfonamide)	N-donor sulfonamide/sulfamide	FALSE
116927082	8.146	COC1=CC(=CC(=C1OC)OC)CC2CC2C(=O)O	Aryl–cyclopropyl carboxylic acid (trimethoxy aryl acid)	O-donor carboxylic acids/esters	FALSE
23704953	8.145	C1CCN(C1)C(=S)[S-].O.O.[Na+]	Pyrrolidine dithiocarbamate salt (metal chelator)	Dithiocarbamates / thiocarbamates	TRUE
136048763	8.14	C1=CC(=CC=C1N)S(=O)(=O)N=C2NNC(S2)S(=O)(=O)N	Bis-sulfonamide / aminoaryl-thiadiazoline hybrid	N-donor sulfonamide/sulfamide	FALSE
24992050	8.138	CC1=CC(=[N+](C(=C1C)C)C2=CC=C(C=C2)S(=O)(=O)NC3=NN=C(S3)S(=O)(=O)N)C.[O-]Cl(=O)=O	Cationic aryl sulfonamide-thiadiazole (pyridinium perchlorate)	N-donor sulfonamide/sulfamide	TRUE
72793782	8.126	COC1=C(C=C2C(CCCC2=C1)NS(=O)(=O)NC(=O)OCC3=CC=CC=C3)OC	Tail-extended sulfamide (carbamate-linked benzyl tail)	N-donor sulfonamide/sulfamide	FALSE
116927044	8.126	CC1=CC(=C(C=C1CC2CC2C(=O)O)OC)OC	Aryl–cyclopropyl carboxylic acid (dimethoxy-methyl aryl acid)	O-donor carboxylic acids/esters	FALSE
18093079	8.123	CCOCCCN1C(=C(C(NC1=S)C2=CC=CC=C2)C(=O)OCC)C	Thiocarbonyl heterocycle carboxylate/ester (non-sulfonamide)	N-donor sulfonamide/sulfamide	FALSE
24995859	8.103	CC1=CC(=[N+](C(=C1)C)C2=CC=C(C=C2)S(=O)(=O)NC3=NN=C(S3)S(=O)(=O)N)C.[O-]Cl(=O)=O	Cationic aryl sulfonamide-thiadiazole (pyridinium perchlorate)	N-donor sulfonamide/sulfamide	TRUE
8947609	8.094	CCOCCCN1C(=C(C(NC1=S)C2=CC(=CC=C2)F)C(=O)OC)C	Thiocarbonyl heterocycle carboxylate/ester (non-sulfonamide)	N-donor sulfonamide/sulfamide	FALSE
8947610	8.094	CCOCCCN1C(=C(C(NC1=S)C2=CC(=CC=C2)F)C(=O)OC)C	Thiocarbonyl heterocycle carboxylate/ester (non-sulfonamide)	N-donor sulfonamide/sulfamide	FALSE
124080763	8.088	CCCN1C(=C(C(NC1=S)C2=CC(=CC=C2)OC)C(=O)C)C	Thiocarbonyl heterocycle carboxylate/ester (non-sulfonamide)	N-donor sulfonamide/sulfamide	FALSE
101542061	8.081	C1=CC=C2C(=C1)C(=O)N3C(C(=C(N3C2=O)N)C#N)C4=CC=C(C=C4)Cl	Fused polycyclic nitrile (phthalimide / pyrazole non-sulfonamide)	N-donor sulfonamide/sulfamide	FALSE
8948291	8.08	CCOCCCN1C(=C(C(NC1=S)C2=CC(=CC=C2)F)C(=O)OCCOC)C	Thiocarbonyl heterocycle carboxylate/ester (non-sulfonamide)	N-donor sulfonamide/sulfamide	FALSE
8948296	8.08	CCOCCCN1C(=C(C(NC1=S)C2=CC(=CC=C2)F)C(=O)OCCOC)C	Thiocarbonyl heterocycle carboxylate/ester (non-sulfonamide)	N-donor sulfonamide/sulfamide	FALSE
24430148	8.08	CCCN1C(=C(C(NC1=S)C2=CC=C(C=C2)OCC)C(=O)OC)C	Thiocarbonyl heterocycle carboxylate/ester (non-sulfonamide)	N-donor sulfonamide/sulfamide	FALSE
171352155	8.079	COC1=CC(=CC(=C1OC)OC)C2CC(=NN2C(=S)N)C3=CC=C(C=C3)Cl	Pyrazoline-1-carbothioamide	Thiocarbonyl heterocycles (non-sulfonamide)	FALSE
20817485	8.077	CCOC(=O)CC1CC1C2=CC(=C(C=C2)OC)OC	Aryl–cyclopropyl carboxylate ester (dimethoxy aryl ester)	O-donor carboxylic acids/esters	FALSE
8947521	8.07	CCOCCCN1C(=C(C(NC1=S)C2=CC(=CC=C2)F)C(=O)OCC)C	Thiocarbonyl heterocycle carboxylate/ester (non-sulfonamide)	N-donor sulfonamide/sulfamide	FALSE
8947525	8.07	CCOCCCN1C(=C(C(NC1=S)C2=CC(=CC=C2)F)C(=O)OCC)C	Thiocarbonyl heterocycle carboxylate/ester (non-sulfonamide)	N-donor sulfonamide/sulfamide	FALSE
18079520	8.07	CC1=CC(=CC=C1)C2C(=C(N(C(=S)N2)C)C)C(=O)OCCOC	Thiocarbonyl heterocycle carboxylate/ester (non-sulfonamide)	N-donor sulfonamide/sulfamide	FALSE
3571010	8.069	CCOC(=O)C1=C(N(C(=S)NC1C2=CC=C(C=C2)N(C)C)C)C	Thiocarbonyl heterocycle carboxylate/ester (non-sulfonamide)	N-donor sulfonamide/sulfamide	FALSE
30201968	8.069	CCOC(=O)C1=C(N(C(=S)NC1C2=CC=C(C=C2)N(C)C)C)C	Thiocarbonyl heterocycle carboxylate/ester (non-sulfonamide)	N-donor sulfonamide/sulfamide	FALSE
30201970	8.069	CCOC(=O)C1=C(N(C(=S)NC1C2=CC=C(C=C2)N(C)C)C)C	Thiocarbonyl heterocycle carboxylate/ester (non-sulfonamide)	N-donor sulfonamide/sulfamide	FALSE
124080776	8.06	CCCN1C(=C(C(NC1=S)C2=CC=C(C=C2)OC)C(=O)OC)C	Thiocarbonyl heterocycle carboxylate/ester (non-sulfonamide)	N-donor sulfonamide/sulfamide	FALSE
24430158	8.05	CCCN1C(=C(C(NC1=S)C2=CC=CC=C2C)C(=O)OCCOC)C	Thiocarbonyl heterocycle carboxylate/ester (non-sulfonamide)	N-donor sulfonamide/sulfamide	FALSE
56944939	8.049	COC1=CC(=CC(=C1OC)OC)C2CC(=NN2C(=S)N)C3=CC=CC=C3	Pyrazoline-1-carbothioamide	Thiocarbonyl heterocycles (non-sulfonamide)	FALSE
24835739	8.044	C1C2C=CC1C(C2C(=O)NC3=CC=C(C=C3)S(=O)(=O)NC4=NN=C(S4)S(=O)(=O)N)C(=O)O	Norbornene-carboxamide linked aryl sulfonamide-thiadiazole	N-donor sulfonamide/sulfamide	FALSE
101113219	8.044	C1C2C=CC1C(C2C(=O)NC3=CC=C(C=C3)S(=O)(=O)NC4=NN=C(S4)S(=O)(=O)N)C(=O)O	Norbornene-carboxamide linked aryl sulfonamide-thiadiazole	N-donor sulfonamide/sulfamide	FALSE
9092695	8.039	CC1=C(C(NC(=S)N1CCCCCC(=O)OC)C2=CC=CC=C2)C(=O)OC	Thiocarbonyl heterocycle carboxylate/ester (non-sulfonamide)	N-donor sulfonamide/sulfamide	FALSE
9092696	8.039	CC1=C(C(NC(=S)N1CCCCCC(=O)OC)C2=CC=CC=C2)C(=O)OC	Thiocarbonyl heterocycle carboxylate/ester (non-sulfonamide)	N-donor sulfonamide/sulfamide	FALSE
24996179	8.038	CC1=CC(=CC(=[N+]1C2=CC=C(C=C2)S(=O)(=O)NC3=NN=C(S3)S(=O)(=O)N)C)C4=CC=CC=C4.[O-]Cl(=O)=O	Cationic aryl sulfonamide-thiadiazole (pyridinium perchlorate)	N-donor sulfonamide/sulfamide	TRUE
90221078	8.036	CCOC(=O)C1CC1C2=CC(=C(C=C2)OC)OC	Aryl–cyclopropyl carboxylate ester (dimethoxy aryl ester)	O-donor carboxylic acids/esters	FALSE
90221079	8.036	CCOC(=O)C1CC1C2=CC(=C(C=C2)OC)OC	Aryl–cyclopropyl carboxylate ester (dimethoxy aryl ester)	O-donor carboxylic acids/esters	FALSE
90226083	8.036	CCOC(=O)C1CC1C2=CC(=C(C=C2)OC)OC	Aryl–cyclopropyl carboxylate ester (dimethoxy aryl ester)	O-donor carboxylic acids/esters	FALSE
110527848	8.036	CCCCOC1=CC=C(C=C1)C2C(=C(N(C(=S)N2)CCC)C)C(=O)C	Thiocarbonyl heterocycle carboxylate/ester (non-sulfonamide)	N-donor sulfonamide/sulfamide	FALSE
118512754	8.036	CCOC(=O)C1CC1C2=CC(=C(C=C2)OC)OC	Aryl–cyclopropyl carboxylate ester (dimethoxy aryl ester)	O-donor carboxylic acids/esters	FALSE
84105427	8.035	CCC(=O)C1CC1C2=CC(=C(C=C2)OC)OC	Aryl–cyclopropyl carboxylate ester (dimethoxy aryl ester)	O-donor carboxylic acids/esters	FALSE
11030308	8.033	C1=CC=C(C=C1)OS(=O)(=O)N	Phenyl sulfamate (classical O-linked ZBG)	O-linked sulfamate (O-donor)	FALSE
8650529	8.032	CCCN1C(=C(C(NC1=S)C2=CC(=CC=C2)F)C(=O)OCCOC)C	Thiocarbonyl heterocycle carboxylate/ester (non-sulfonamide)	N-donor sulfonamide/sulfamide	FALSE
8650531	8.032	CCCN1C(=C(C(NC1=S)C2=CC(=CC=C2)F)C(=O)OCCOC)C	Thiocarbonyl heterocycle carboxylate/ester (non-sulfonamide)	N-donor sulfonamide/sulfamide	FALSE
25695170	8.031	CCCCN1C(=C(C(NC1=S)C2=CC=C(C=C2)F)C(=O)OCCOC)C	Thiocarbonyl heterocycle carboxylate/ester (non-sulfonamide)	N-donor sulfonamide/sulfamide	FALSE
25695171	8.031	CCCCN1C(=C(C(NC1=S)C2=CC=C(C=C2)F)C(=O)OCCOC)C	Thiocarbonyl heterocycle carboxylate/ester (non-sulfonamide)	N-donor sulfonamide/sulfamide	FALSE
42914649	8.031	CCCCN1C(=C(C(NC1=S)C2=CC=C(C=C2)F)C(=O)OCCOC)C	Thiocarbonyl heterocycle carboxylate/ester (non-sulfonamide)	N-donor sulfonamide/sulfamide	FALSE
110527857	8.023	CCCN1C(=C(C(NC1=S)C2=CC=C(C=C2)OCC(C)C)C(=O)C)C	Thiocarbonyl heterocycle carboxylate/ester (non-sulfonamide)	N-donor sulfonamide/sulfamide	FALSE
17490393	8.021	CC1=C(C(NC(=S)N1CCCN(C)C)C2=CC=C(C=C2)F)C(=O)OC	Thiocarbonyl heterocycle carboxylate/ester (non-sulfonamide)	N-donor sulfonamide/sulfamide	FALSE
125470951	8.021	COC1=C(C=C(C=C1)C2CC2C(=O)OC)OC	Aryl–cyclopropyl carboxylate ester (dimethoxy aryl ester)	O-donor carboxylic acids/esters	FALSE
125470953	8.021	COC1=C(C=C(C=C1)C2CC2C(=O)OC)OC	Aryl–cyclopropyl carboxylate ester (dimethoxy aryl ester)	O-donor carboxylic acids/esters	FALSE
125470954	8.021	COC1=C(C=C(C=C1)C2CC2C(=O)OC)OC	Aryl–cyclopropyl carboxylate ester (dimethoxy aryl ester)	O-donor carboxylic acids/esters	FALSE
125470955	8.021	COC1=C(C=C(C=C1)C2CC2C(=O)OC)OC	Aryl–cyclopropyl carboxylate ester (dimethoxy aryl ester)	O-donor carboxylic acids/esters	FALSE
141187327	8.021	COC1=C(C=C(C=C1)C2CC2C(=O)OC)OC	Aryl–cyclopropyl carboxylate ester (dimethoxy aryl ester)	O-donor carboxylic acids/esters	FALSE
83934153	8.018	CC(CC1CC1C(=O)O)C2=C(C(=C(C=C2)OC)OC)OC	Aryl–cyclopropyl carboxylic acid (trimethoxy aryl acid)	O-donor carboxylic acids/esters	FALSE
24995860	8.016	CC1=CC(=[N+](C(=C1)C(C)C)C2=CC=C(C=C2)S(=O)(=O)NC3=NN=C(S3)S(=O)(=O)N)C.[O-]Cl(=O)=O	Cationic aryl sulfonamide-thiadiazole (pyridinium perchlorate)	N-donor sulfonamide/sulfamide	TRUE
110527860	8.016	CCCCOC1=CC=CC(=C1)C2C(=C(N(C(=S)N2)CCC)C)C(=O)C	Thiocarbonyl heterocycle carboxylate/ester (non-sulfonamide)	N-donor sulfonamide/sulfamide	FALSE
46246143	8.015	COC1=CC=C(C=C1)C2=NN(C(C2)C3=CC(=C(C(=C3)OC)OC)OC)C(=S)N	Pyrazoline-1-carbothioamide	Thiocarbonyl heterocycles (non-sulfonamide)	FALSE
92727222	8.015	COC1=CC=C(C=C1)C2=NN(C(C2)C3=CC(=C(C(=C3)OC)OC)OC)C(=S)N	Pyrazoline-1-carbothioamide	Thiocarbonyl heterocycles (non-sulfonamide)	FALSE
92727223	8.015	COC1=CC=C(C=C1)C2=NN(C(C2)C3=CC(=C(C(=C3)OC)OC)OC)C(=S)N	Pyrazoline-1-carbothioamide	Thiocarbonyl heterocycles (non-sulfonamide)	FALSE
8650472	8.013	CCCCN1C(=C(C(NC1=S)C2=CC=C(C=C2)C(=O)OC)C(=O)OCCOC)C	Thiocarbonyl heterocycle carboxylate/ester (non-sulfonamide)	N-donor sulfonamide/sulfamide	FALSE
8650480	8.013	CCCCN1C(=C(C(NC1=S)C2=CC=C(C=C2)C(=O)OC)C(=O)OCCOC)C	Thiocarbonyl heterocycle carboxylate/ester (non-sulfonamide)	N-donor sulfonamide/sulfamide	FALSE
110528342	8.007	CCCCCOC1=CC=C(C=C1)C2C(=C(N(C(=S)N2)CC)C)C(=O)C	Thiocarbonyl heterocycle carboxylate/ester (non-sulfonamide)	N-donor sulfonamide/sulfamide	FALSE
24502898	8.003	CCOC1=CC=C(C=C1)C2C(=C(N(C(=S)N2)C3CC3)C)C(=O)OC	Thiocarbonyl heterocycle carboxylate/ester (non-sulfonamide)	N-donor sulfonamide/sulfamide	FALSE
45855002	8.002	CCOC(=O)C1=C(N(C(=S)NC1C2=CC=C(C=C2)F)CCCN(C)C)C	Thiocarbonyl heterocycle carboxylate/ester (non-sulfonamide)	N-donor sulfonamide/sulfamide	FALSE
51537570	8.002	CCOC(=O)C1=C(N(C(=S)NC1C2=CC=C(C=C2)F)CCCN(C)C)C	Thiocarbonyl heterocycle carboxylate/ester (non-sulfonamide)	N-donor sulfonamide/sulfamide	FALSE
51537572	8.002	CCOC(=O)C1=C(N(C(=S)NC1C2=CC=C(C=C2)F)CCCN(C)C)C	Thiocarbonyl heterocycle carboxylate/ester (non-sulfonamide)	N-donor sulfonamide/sulfamide	FALSE
24992051	8.001	CC1=CC(=C(C(=[N+]1C2=CC=C(C=C2)S(=O)(=O)NC3=NN=C(S3)S(=O)(=O)N)C)C)C4=CC=CC=C4.[O-]Cl(=O)=O	Cationic aryl sulfonamide-thiadiazole (pyridinium perchlorate)	N-donor sulfonamide/sulfamide	TRUE
