# Supplementary material for: Interpretable QSAR, External PubChem Validation, and Coordination-Aware Docking Enable Tiered Prioritization of Carbonic Anhydrase I Inhibitors
Source: Pharmaceuticals (Basel). 2026 May 15;19(5):778. doi: 10.3390/ph19050778 (PMC13210430; doi:10.3390/ph19050778)
Supplement: Supplementary file 1 [file pharmaceuticals-19-00778-s001.zip › Table_S3.xlsx]

## Sheet: Table S3
Table S3 summarizes the coordination-aware AutoDock Vina (SwissDock) docking outcomes for the 10 structurally diverse, non-duplicate leads selected from Table S2, including neutral and rele-vant anionic/protomeric forms, the Zn-centered search setup (PDB: 1AZM), the selected mode un-der the Zn–donor geometry rule (Zn–N/O ≤ 2.6 Å), and the best-score mode reported for trans-parency even when off-Z…
PubChem CID	Predicted pKi	Ligand Form	Docking Box (center / size / exhaustiveness)	Selected Pose	min Zn–N (Å)	min Zn–O (Å)	Pose Classification / Selection Basis	Best Overall Mode	Box size (Å)	Exhaustiveness	Selected mode #	Selected ΔG (kcal/mol)	Best mode #	Best ΔG (kcal/mol)	Coordination label	Geometry filter basis	Min Zn–donor (Å)
103935964	9.01	Anion	(37.6, 16.5, −14.7) / 30×30×30 / ex=64	M11 (−4.965)	2.71	—	Borderline Zn–N-proximal; closest Zn–N pose reported because no mode reached the canonical ≤2.6 Å threshold	M1 (−5.392), off-Zn	30×30×30	64	11	-4.965	1	-5.392	Borderline Zn–N (2.6–3.0 Å)	Closest-to-Zn (no canonical anchor)	2.71
103935964	9.01	Neutral	(37.6, 16.5, −14.7) / 30×30×30 / ex=64	M4 (−5.122)	2.37	—	Canonical Zn–N anchored pose	M1 (−5.410), off-Zn	30×30×30	64	4	-5.122	1	-5.41	Canonical Zn–N anchored	Zn–N ≤ 2.6 Å	2.37
112684680	8.55	Anion	(37.6, 16.5, −14.7) / 30×30×30 / ex=64	M5 (−5.201)	4.2	2.29	Non-canonical Zn–O-proximal pose selected because no Zn–N-anchored pose was obtained	M1 (−5.484), off-Zn	30×30×30	64	5	-5.201	1	-5.484	Non-canonical Zn–O-prox (N not anchored)	Zn–O ≤ 2.6 Å (fallback)	2.29
112684680	8.55	Neutral	(37.6, 16.5, −14.7) / 30×30×30 / ex=64	M5 (−5.799)	2.59	3.65	Canonical Zn–N anchored pose (threshold satisfied)	M1 (−5.921), Zn–O-prox only	30×30×30	64	5	-5.799	1	-5.921	Canonical Zn–N anchored	Zn–N ≤ 2.6 Å	2.59
58923319	8.19	Anion	(37.6, 16.5, −14.7) / 30×30×30 / ex=50	M1 (−5.884)	3.57	2.51	Non-canonical Zn–O-proximal pose; no canonical Zn–N anchoring observed	M1 (−5.884)	30×30×30	50	1	-5.884	1	-5.884	Non-canonical Zn–O-prox (N not anchored)	Zn–O ≤ 2.6 Å (fallback)	2.51
58923319	8.19	Neutral	(37.6, 16.5, −14.7) / 30×30×30 / ex=50	M4 (−5.761)	4.3	2.7	Closest Zn-proximal pose reported; does not satisfy canonical Zn–N or Zn–O threshold	M1 (−5.786), off-Zn	30×30×30	50	4	-5.761	1	-5.786	Rim/entrance or off-Zn	No Zn–donor ≤ 2.6 Å	2.7
72793783	8.3	Anion (small-box redock)	(37.6, 16.5, −14.7) / 20×20×20 / ex=30	M10 (−5.273)	4.52	2.49	Non-canonical Zn–O-proximal pose selected after focused redocking	M1 (−6.331), off-Zn	20×20×20	30	10	-5.273	1	-6.331	Non-canonical Zn–O-prox (N not anchored)	Zn–O ≤ 2.6 Å (fallback)	2.49
72793783	8.3	Neutral (small-box redock)	(37.6, 16.5, −14.7) / 20×20×20 / ex=30	M9 (−5.374)	8	2.75	Closest Zn-proximal pose reported; no canonical coordination obtained	M1 (−6.482), off-Zn	20×20×20	30	9	-5.374	1	-6.482	Rim/entrance or off-Zn	No Zn–donor ≤ 2.6 Å	2.75
118731313	8.3	Anion	(37.6, 16.5, −14.7) / 30×30×30 / ex=64	M10 (−6.718)	2.59	3.34	Canonical Zn–N anchored pose	M1 (−7.068), off-Zn	30×30×30	64	10	-6.718	1	-7.068	Canonical Zn–N anchored	Zn–N ≤ 2.6 Å	2.59
118731313	8.3	Neutral	(37.6, 16.5, −14.7) / 30×30×30 / ex=64	M8 (−6.810)	2.53	3.37	Canonical Zn–N anchored pose	M1 (−7.099), off-Zn	30×30×30	64	8	-6.81	1	-7.099	Canonical Zn–N anchored	Zn–N ≤ 2.6 Å	2.53
101018082	8.46	Anion	(37.6, 16.5, −14.7) / 30×30×30 / ex=20	M1 (−8.317)	2.42	3.01	Canonical Zn–N anchored pose	M1 (−8.317)	30×30×30	20	1	-8.317	1	-8.317	Canonical Zn–N anchored	Zn–N ≤ 2.6 Å	2.42
101018082	8.46	Neutral	(37.6, 16.5, −14.7) / 30×30×30 / ex=20	M1 (−8.252)	2.39	3.02	Canonical Zn–N anchored pose	M1 (−8.252)	30×30×30	20	1	-8.252	1	-8.252	Canonical Zn–N anchored	Zn–N ≤ 2.6 Å	2.39
74984350	8.41	Anion	(37.6, 16.5, −14.7) / 30×30×30 / ex=30	M2 (−6.810)	2.46	2.67	Canonical Zn–N anchored pose	M1 (−6.887), off-Zn	30×30×30	30	2	-6.81	1	-6.887	Canonical Zn–N anchored	Zn–N ≤ 2.6 Å	2.46
74984350	8.41	Neutral	(37.6, 16.5, −14.7) / 30×30×30 / ex=30	M1 (−7.255)	2.4	3.07	Canonical Zn–N anchored pose	M1 (−7.255)	30×30×30	30	1	-7.255	1	-7.255	Canonical Zn–N anchored	Zn–N ≤ 2.6 Å	2.4
136048763	8.14	Anion	(37.6, 16.5, −14.7) / 30×30×30 / ex=64	M8 (−6.578)	2.31	3.07	Canonical Zn–N anchored pose	M1 (−7.131), off-Zn	30×30×30	64	8	-6.578	1	-7.131	Canonical Zn–N anchored	Zn–N ≤ 2.6 Å	2.31
136048763	8.14	Neutral	(37.6, 16.5, −14.7) / 30×30×30 / ex=64	M17 (−6.354)	2.46	3.09	Canonical Zn–N anchored pose	M1 (−7.660), off-Zn	30×30×30	64	17	-6.354	1	-7.66	Canonical Zn–N anchored	Zn–N ≤ 2.6 Å	2.46
132523446	8.24	Phenolate anion	(37.6, 16.5, −14.7) / 30×30×30 / ex=64	M18 (−5.869)	8.35	3.21	Closest Zn-proximal O-donor pose reported; no canonical Zn–O coordination observed	M1 (−6.767)	30×30×30	64	18	-5.869	1	-6.767	Rim/entrance or off-Zn	No Zn–donor ≤ 2.6 Å	3.21
132523446	8.24	Neutral	(37.6, 16.5, −14.7) / 30×30×30 / ex=64	M2 (−6.866)	7.88	3.43	Closest Zn-proximal pose reported; consistent with non-canonical or rim-oriented binding	M1 (−7.054)	30×30×30	64	2	-6.866	1	-7.054	Rim/entrance or off-Zn	No Zn–donor ≤ 2.6 Å	3.43
122367674	8.91	Anion	(37.6, 16.5, −14.7) / 30×30×30 / ex=64	M5 (−5.080)	—	2.31	Canonical Zn–O anchored pose for acid/anion chemotype	M1 (−5.927), off-Zn	30×30×30	64	5	-5.08	1	-5.927	Canonical Zn–O anchored	Zn–O ≤ 2.6 Å	2.31
122367674	8.91	Neutral	(37.6, 16.5, −14.7) / 30×30×30 / ex=64	M2 (−5.672)	—	2.4	Canonical Zn–O anchored pose for neutral acid form	M1 (−5.792), off-Zn	30×30×30	64	2	-5.672	1	-5.792	Canonical Zn–O anchored	Zn–O ≤ 2.6 Å	2.4
Abbreviations and notes for Table S3
Parsed columns (Box size, Exhaustiveness, mode numbers, and ΔG) were extracted from the reported Vina strings for readability; coordination labels were assigned using the Zn–donor thresholds stated above.
ΔG values in parentheses are AutoDock Vina affinities in kcal/mol.
“—” indicates that the measure is not applicable, typically because no ligand N donor is relevant for the selected acid/carboxylate pose.
Best Overall Mode refers to the top-scoring Vina mode irrespective of coordination geometry and is reported for transparency.
Canonical anchored pose indicates satisfaction of the predefined geometry filter: Zn–N ≤ 2.6 Å for N-donor zinc-binding groups or Zn–O ≤ 2.6 Å for O-donor chemotypes.
Closest Zn-proximal or non-canonical Zn–O-proximal indicates that the selected pose did not satisfy the canonical cutoff and should therefore be interpreted as a hypothesis for rim/entrance binding or suboptimal zinc coordination, not definitive metallocenter engagement.
