# Supplementary material for: Interpretable QSAR, External PubChem Validation, and Coordination-Aware Docking Enable Tiered Prioritization of Carbonic Anhydrase I Inhibitors
Source: Pharmaceuticals (Basel). 2026 May 15;19(5):778. doi: 10.3390/ph19050778 (PMC13210430; doi:10.3390/ph19050778)
Supplement: Supplementary file 1 [file pharmaceuticals-19-00778-s001.zip › Table_S4.xlsx]

## Sheet: Table S4 (SwissADME)
Supplementary Table S4. SwissADME physicochemical properties, drug-likeness, and ADME predictions for the ten QSAR-prioritized CA1 ligands
Molecule	Canonical SMILES	Formula	MW	#Heavy atoms	#Aromatic heavy atoms	Fraction Csp3	#Rotatable bonds	#H-bond acceptors	#H-bond donors	MR	TPSA	iLOGP	XLOGP3	WLOGP	MLOGP	Silicos-IT Log P	Consensus Log P	ESOL Log S	ESOL Solubility (mg/ml)	ESOL Solubility (mol/l)	ESOL Class	Ali Log S	Ali Solubility (mg/ml)	Ali Solubility (mol/l)	Ali Class	Silicos-IT LogSw	Silicos-IT Solubility (mg/ml)	Silicos-IT Solubility (mol/l)	Silicos-IT class	GI absorption	BBB permeant	Pgp substrate	CYP1A2 inhibitor	CYP2C19 inhibitor	CYP2C9 inhibitor	CYP2D6 inhibitor	CYP3A4 inhibitor	log Kp (cm/s)	Lipinski #violations	Ghose #violations	Veber #violations	Egan #violations	Muegge #violations	Bioavailability Score	PAINS #alerts	Brenk #alerts	Synthetic Accessibility
Molecule 1	COc1ccccc1C(NS(=O)(=O)N)C	C9H14N2O3S	230.28	15	6	0.33	4	5	2	57.18	89.8	1.35	0.52	1.31	0.82	-0.29	0.74	-1.63	5.43	0.0236	Very soluble	-1.98	2.43	0.0106	Very soluble	-2.59	0.597	0.00259	Soluble	High	No	No	No	No	No	No	No	-7.34	0	0	0	0	0	0.55	0	0	2.3
Molecule 2	COc1cc(Br)c(c(c1OC)Br)CC1CC1C(=O)O	C13H14Br2O4	394.06	19	6	0.46	5	4	1	78.68	55.76	2.67	3.43	3.49	2.85	3.62	3.21	-4.35	0.0177	4.49e-05	Moderately soluble	-4.28	0.0206	5.23e-05	Moderately soluble	-4.43	0.0146	3.71e-05	Moderately soluble	High	Yes	No	Yes	Yes	Yes	No	No	-6.27	0	0	0	0	0	0.85	0	0	3.05
Molecule 3	COc1cc(OC)ccc1C(NS(=O)(=O)N)C	C10H16N2O4S	260.31	17	6	0.4	5	6	2	63.67	99.03	0.82	0.49	1.31	0.58	-0.22	0.6	-1.69	5.27	0.0202	Very soluble	-2.14	1.89	0.00726	Soluble	-2.71	0.508	0.00195	Soluble	High	No	No	No	No	No	No	No	-7.54	0	0	0	0	0	0.55	0	0	2.59
Molecule 4	Clc1ccc2c(c1)oc(=O)cc2CNc1ccc(cc1)S(=O)(=O)N=c1sc(nn1C)S(=O)(=O)N	C19H16ClN5O6S3	542.01	34	21	0.11	6	9	2	126.44	211.72	2.07	2.54	3.61	1.21	2.05	2.3	-4.86	0.00745	1.37e-05	Moderately soluble	-6.63	0.000126	2.33e-07	Poorly soluble	-7.12	4.11e-05	7.59e-08	Poorly soluble	Low	No	No	No	No	No	No	Yes	-7.8	2	1	1	1	1	0.17	0	1	4.02
Molecule 5	O=C(N(C)C)NC1CCc2c(C1)cccc2O	C13H18N2O2	234.29	17	6	0.46	3	2	2	66.6	52.57	2.27	1.61	1.52	1.68	1.08	1.63	-2.37	0.999	0.00426	Soluble	-2.33	1.11	0.00472	Soluble	-2.82	0.355	0.00152	Soluble	High	Yes	No	No	No	No	No	No	-6.59	0	0	0	0	0	0.55	0	0	2.57
Molecule 6	O=S(=O)(c1ccc(cc1)[n+]1ccccc1)Nc1nnc(s1)S(=O)(=O)N	C13H12N5O4S3+	398.46	25	17	0	5	7	2	91.68	180.99	-3	0.84	2.23	-0.55	-0.59	-0.21	-3.01	0.387	0.000971	Soluble	-4.22	0.0238	5.98e-05	Moderately soluble	-4.23	0.0236	5.92e-05	Moderately soluble	Low	No	No	No	Yes	No	No	No	-8.13	0	0	1	1	1	0.55	0	1	3.35
Molecule 7	COc1cc2CC(CCc2cc1OC)NS(=O)(=O)NC(=O)OCc1ccccc1	C20H24N2O6S	420.48	29	12	0.35	9	7	2	107.2	111.34	3.04	3.64	3.25	2.06	1.66	2.73	-4.45	0.0148	3.53e-05	Moderately soluble	-5.67	0.000906	2.15e-06	Moderately soluble	-6.08	0.000354	8.41e-07	Poorly soluble	High	No	No	No	Yes	Yes	No	Yes	-6.28	0	0	0	0	0	0.55	0	0	3.9
Molecule 8	S=C(N1CCOCC1)SNc1ccc(cc1)S(=O)(=O)N=c1sc(nn1C)S(=O)(=O)N	C14H18N6O5S5	510.65	30	11	0.36	7	8	2	121.29	251.37	1.95	1.34	1.69	-1.21	0.48	0.85	-3.66	0.112	0.000219	Soluble	-6.22	0.000307	6.02e-07	Poorly soluble	-2.85	0.715	0.0014	Soluble	Low	No	Yes	No	Yes	No	No	No	-8.46	2	1	1	1	1	0.17	0	2	4.03
Molecule 9	COc1ccc(cc1)CC(NS(=O)(=O)N(C)C)C	C12H20N2O3S	272.36	18	6	0.5	6	5	1	71.79	67.02	2.58	1.6	2.1	1.7	0.46	1.69	-2.39	1.12	0.0041	Soluble	-2.62	0.655	0.0024	Soluble	-3.45	0.096	0.000352	Soluble	High	Yes	No	No	No	No	No	No	-6.83	0	0	0	0	0	0.55	0	0	2.64
Molecule 10	Nc1ccc(cc1)S(=O)(=O)N=C1NNC(S1)S(=O)(=O)N	C8H11N5O4S3	337.4	20	6	0.12	3	7	4	83.01	198.8	0.19	-0.29	0.13	-1.01	-2.28	-0.65	-1.77	5.69	0.0169	Very soluble	-3.43	0.127	0.000376	Soluble	-2.07	2.89	0.00857	Soluble	Low	No	No	No	No	No	No	No	-8.56	0	0	1	1	1	0.55	0	2	4.09
Notes: All values were generated by SwissADME (Swiss Institute of Bioinformatics). Solubility is reported by ESOL, Ali, and Silicos‑IT models (logS and solubility in mg/mL and mol/L).
GI absorption and BBB permeation are SwissADME BOILED‑Egg predictions. CYP flags indicate predicted inhibition (Yes/No).
